# Supplementary material for: Multivariate Analysis Compares and Evaluates Heat Tolerance of Potato Germplasm
Source: Plants (Basel). 2024 Jan 4;13(1):142. doi: 10.3390/plants13010142 (PMC10781149; doi:10.3390/plants13010142)
Supplement: Supplementary file 1 [file plants-13-00142-s001.zip]

Archive with 1 entries (1 files):
- plants-2709833-supplementary.pdf
